# Supplementary material for: Fecal Viral Diversity of Captive and Wild Tasmanian Devils Characterized Using Virion-Enriched Metagenomics and Metatranscriptomics
Source: J Virol. 2019 May 15;93(11):e00205-19. doi: 10.1128/JVI.00205-19 (PMC6532096; doi:10.1128/JVI.00205-19)
Supplement: Supplemental file 1 [file JVI.00205-19-s0001.xlsx]

## Sheet: Vertebrate viruses
Table S1 List of vertebrate viruses identified by meta-transcriptomics and virion-enriched metagenomics, including information on the sequence library, identification, classification, virus and strain name, sample type, genome length and percentage reads, Blastx hits to known viruses
Library	Identification	Classification	Virus Name	Strain	sample type	Length	% reads *	Blastx hits on known viruses (blast amino acid identity)	Note
Meta-transcriptomics libraries
SH	SHRNA_DN108473	Astroviridae	Tasmanian devil-associated astrovirus 1	Stony Head/Tasmania/Sarcophilus_Harrisii/2016/DN108473	Faeces	6618	0.0001	Astrovirus VA2 (30%)	Complete genome
BR	BRRNA_DN93019	Astroviridae	Tasmanian devil-associated astrovirus 1	Buckbys Road/Tasmania/Sarcophilus_Harrisii/2016/DN93019	Faeces	5993	0.004	Astrovirus VA5 (51.2%)	Incomplete termini
wMW	wMWRNA_DN128115	Coronaviridae	Torovirus	Tasmania/Sarcophilus_Harrisii/2016/DN128115	Faeces	28461	0.025	Breda virus (97%)	Complete genome
BR	BRRNA_DN118857	Reoviridae	Tasmanian devil-associated rotavirus 1	Buckbys Road/Tasmania/Sarcophilus_Harrisii/2016/DN118857	Faeces	3481	0.0003	Human rotavirus B (49.6%)	Complete conserved domains
wMW	wMWRNA_DN105682	Reoviridae	Tasmanian devil-associated rotavirus 1	Wukalina/Tasmania/Sarcophilus_Harrisii/2016/DN105682	Faeces	3479	0.0008	Adult diarrheal rotavirus strain J19 (51%)	Complete conserved domains
wMW	wMWRNA_DN116925	Reoviridae	Tasmanian devil-associated rotavirus 2	Wukalina/Tasmania/Sarcophilus_Harrisii/2016/DN116925	Faeces	3454	0.0018	Rotavirus H (51%)	Incomplete with gaps
wMW	wMWRNA_DN125220	Picornaviridae	Tasmanian devil-associated sapelovirus	Wukalina/Tasmania/Sarcophilus_Harrisii/2016/DN125220	Faeces	8015	0.048	Sapelovirus A (44%)	Complete genome
wMW	wMWRNA_DN117971	Picobirnaviridae	Tasmanian devil-associated picobirnavirus 1	Wukalina/Tasmania/Sarcophilus_Harrisii/2016/DN117971	Faeces	1627	0.00115	Marmot picobirnavirus (59%)	Complete conserved domains
SH	SHRNA_DN134615	Picobirnaviridae	Tasmanian devil-associated picobirnavirus 1	Stony Head/Tasmania/Sarcophilus_Harrisii/2016/DN134615	Faeces	1474	0.000415	Marmot picobirnavirus (57%)	Incomplete termini
wMW	wMWRNA_DN113800	Picobirnaviridae	Tasmanian devil-associated picobirnavirus 2	Wukalina/Tasmania/Sarcophilus_Harrisii/2016/DN113800	Faeces	1401	0.000209	Marmot picobirnavirus (64%)	Complete conserved domains
wMW	wMWRNA_DN118596	Picobirnaviridae	Tasmanian devil-associated picobirnavirus 3	Wukalina/Tasmania/Sarcophilus_Harrisii/2016/DN118596	Faeces	1713	0.000484	Marmot picobirnavirus (59%)	Incomplete
wMW	wMWRNA_DN168017	Picobirnaviridae	Tasmanian devil-associated picobirnavirus 4	Wukalina/Tasmania/Sarcophilus_Harrisii/2016/DN168017	Faeces	1002	8.6e-05	Dromedary picobirnavirus (70%)	Complete conserved domains
SH	SHRNA_DN141112	Picobirnaviridae	Tasmanian devil-associated picobirnavirus 5	Stoney Head/Tasmania/Sarcophilus_Harrisii/2016/DN141112	Faeces	1655	0.00058	Human picobirnavirus (72%)	Incomplete termini
SH	SHRNA_DN145323	Picobirnaviridae	Tasmanian devil-associated picobirnavirus 5	Stoney Head/Tasmania/Sarcophilus_Harrisii/2016/DN145323	Faeces	1642	0.00057	Marmot picobirnavirus (70%)	Incomplete termini
BR	BRRNA_DN104014	Picobirnaviridae	Tasmanian devil-associated picobirnavirus 6	Buckbys Road/Tasmania/Sarcophilus_Harrisii/2016/DN104014	Faeces	1763	0.0003	Macaque picobirnavirus 21 (55%)	Complete conserved domains
BR	BRRNA_DN120446	Caliciviridae	Rabbit hemorrhagic disease virus	Buckbys Road/Tasmania/Sarcophilus_Harrisii/2016/DN120446	Faeces	7293	6.6e-05	Rabbi hemorrhagic disease virus (99)	Incomplete termini
Virion-enriched metagenomics libraries
MI	MIDNA_DN53331	Polyomaviridae	Tasmanian devil-associated polyomavirus 1	Maria Island/Tasmania/Sarcophilus_Harrisii/2016/DN53331	Faeces	4894	0.0001	Budgerigar fledgling disease virus (44%)	Complete genome circle
Zoo B	HEDNA_DN96405	Polyomaviridae	Tasmanian devil-associated polyoma-like virus 2	Healesville/Tasmania/Sarcophilus_Harrisii/2016/DN96405	Faeces	2249	2.3e-05	Finch polyomavirus (48%)	Partial LTAg protein
MI	MIDNA_DN52783	Parvoviridae	Tasmanian devil-associated bocavirus 1	Maria Island/Tasmania/Sarcophilus_Harrisii/2016/DN52783	Faeces	4329	0.00088	Porcine bocavirus (47%)	Incomplete termini
BR	BRDNA_DN30584A	Parvoviridae	Tasmanian devil-associated bocavirus 1	Buckbys Road/Tasmania/Sarcophilus_Harrisii/2016/DN30584A	Faeces	4291	0	Porcine bocavirus (45%)	Incomplete with gaps
BR	BRDNA_DN30584B	Parvoviridae	Tasmanian devil-associated bocavirus 2	Buckbys Road/Tasmania/Sarcophilus_Harrisii/2016/DN30584A	Faeces	2014	1.45e-05	California sea lion bocavirus 3 (61%)	Partial NS1 gene
MI	MI_3871_SRR8048111	Parvoviridae	Tasmanian devil-associated chapparvovirus 1	Tasmania/Sarcophilus_harrisii/2017/frag_3871_SRR8048111	Faeces	3873	1.2e-05	Desmodus rotundus parvovirus (39%)	Complete conserved domains
BR	BR_4262_SRR8048117	Parvoviridae	Tasmanian devil-associated chapparvovirus 2	Tasmania/Sarcophilus_harrisii/2017/frag_4262_SRR8048117	Faeces	4264	1.28e-05	Mouse kidney parvovirus (74%)	Complete conserved domains
SH	SH_2531_SRR8048117	Parvoviridae	Tasmanian devil-associated chapparvovirus 3	Tasmania/Sarcophilus_harrisii/2017/frag_2531_SRR8048111	Faeces	2533	8e-06	Desmodus rotundus parvovirus (36%)	Partial NS1 gene
wMW	wMW_4041_SRR8048117	Parvoviridae	Tasmanian devil-associated chapparvovirus 4	Tasmania/Sarcophilus_harrisii/2017/frag_4041_SRR8048117	Faeces	4043	1.3e-05	Turkey parvorvisu TP1-2012/HUN (39%)	Complete conserved domains
wMW	wMW_4422_SRR8048117	Parvoviridae	Tasmanian devil-associated chapparvovirus 5	Tasmania/Sarcophilus_harrisii/2017/frag_4422_SRR8048117	Faeces	4423	8e-06	Turkey parvorvisu TP1-2012/HUN (49%)	Complete conserved domains
BR	BR_4282_SRR8048117	Parvoviridae	Tasmanian devil-associated chapparvovirus 6	Tasmania/Sarcophilus_harrisii/2017/frag_4482_SRR8048117	Faeces	4484	2e-05	Turkey parvorvisu TP1-2012/HUN (42%)	Complete conserved domains
MI	MIDNA_DN49629	Papillomaviridae	Tasmanian devil-associated papillomavirus 1	Maria Island/Tasmania/Sarcophilus_Harrisii/2016/DN49629	Faeces	1225	2e-05	Bettongia penicillata papillomavirus 1 (48%)	Partial E1 gene
MI	MIDNA_DN49629	Papillomaviridae	Tasmanian devil-associated papillomavirus 2	Maria Island/Tasmania/Sarcophilus_Harrisii/2016/DN49629	Faeces	1335	2e-05	Bettongia penicillata papillomavirus 1 (49%)	Partial E1 gene
SH	SHDNA_DN18090	Circoviridae	Tasmanian devil-associated circovirus 1	Stoney Head/Tasmania/Sarcophilus_Harrisii/2016/DN18090	Faeces	899	1.017e-05	Bat circovirus (62%)	Partial replicase gene
Zoo A	MODNA_DN96034_contig172	Herpesviridae	Dasyurid herpesvirus 3	Monarto/Tasmania/Sarcophilus_Harrisii/2016/DN96034	Faeces	1022	0.002	Myotis ricketti herpesvirus 1 (67%)	DNA polymerase (part 1)
Zoo A	MODNA_DN96034_contig159	Herpesviridae	Dasyurid herpesvirus 3	Monarto/Tasmania/Sarcophilus_Harrisii/2016/DN96034	Faeces	1444	-	Common bottlenose dolphin gammaherpesvirus 1 strain Sarasota (64%)	DNA polymerase (part 2)
Zoo A	MODNA_DN96034_contig149	Herpesviridae	Dasyurid herpesvirus 3	Monarto/Tasmania/Sarcophilus_Harrisii/2016/DN96034	Faeces	2820	-	Ateline gammaherpesvirus 3 (45%)	Major DNA binding protein
Zoo A	MODNA_DN96034_contig166	Herpesviridae	Dasyurid herpesvirus 3	Monarto/Tasmania/Sarcophilus_Harrisii/2016/DN96034	Faeces	1225	-	Porcine lymphotropic herpesvirus 3 (61%)	Helicase
Zoo A	MODNA_DN96034_contig156	Herpesviridae	Dasyurid herpesvirus 3	Monarto/Tasmania/Sarcophilus_Harrisii/2016/DN96034	Faeces	1618	-	Porcine lymphotropic herpesvirus 3 (52%)	Glycoprotein M
Zoo A	MODNA_DN96034_contig164	Herpesviridae	Dasyurid herpesvirus 3	Monarto/Tasmania/Sarcophilus_Harrisii/2016/DN96034	Faeces	1277	-	Porcine lymphotropic herpesvirus 1 (32%)	Glycoprotein H
Zoo A	MODNA_DN96034_contig169	Herpesviridae	Dasyurid herpesvirus 3	Monarto/Tasmania/Sarcophilus_Harrisii/2016/DN96034	Faeces	1075	-	Common bottlenose dolphin gammaherpesvirus 1 strain Sarasota (54%)	Major capsid protein
