# Supplementary material for: Fecal Viral Diversity of Captive and Wild Tasmanian Devils Characterized Using Virion-Enriched Metagenomics and Metatranscriptomics
Source: J Virol. 2019 May 15;93(11):e00205-19. doi: 10.1128/JVI.00205-19 (PMC6532096; doi:10.1128/JVI.00205-19)
Supplement: Supplemental file 2 [file JVI.00205-19-s0002.xlsx]

## Sheet: Sup Table 2_metatranscriptomics
Table S2. Virus abundance table showing the proportion of reads mapped to viral contigs in each meta-transcriptomic library
		Meta-transcriptomics libraries
Virus type	Taxon/Viral contigs	SH	MI	wMW	BR	Zoo A	Zoo B
Other RNA viruses	ZOOBRNA85617c0g1i1_Narnaviridae_Others	0.000862293	0.00145774	5.76542e-05	6.9298e-05	0.000809059	0.000691224
	SHRNA153765c1g1i2_Narnaviridae_Others	0.000324396	1.05792e-05	2.74885e-05	0.000111969	1.43033e-08	0
	wMWRNA128956c1g2i1_Narnaviridae_Others	0.000290784	1.09952e-05	1.07246e-05	0.00164604	0.00112747	0.00196884
	MIRAN100979c0g1i1_Narnaviridae_Others	2.42125e-06	0.00139385	1.16555e-05	0.000144156	8.76077e-06	7.70195e-06
	BRRNA118932c0g1i2_Narnaviridae_Others	3.18566e-05	2.46565e-07	2.96734e-05	8.21218e-06	0	0
	ZOOBRNA_85542c1g3i1_Narnaviridae_Others	9.11443e-06	3.11134e-05	2.97734e-06	1.38347e-05	0.000653439	0.00103013
	ZOOBRNA83229c0g1i1_Narnaviridae_Others	2.61583e-05	0.000335621	7.73031e-05	0.00021861	6.65103e-07	0.000145291
	MIRNA101126c0g1i1_Narnaviridae_Others	7.16865e-07	0.000154465	4.38523e-07	1.14317e-05	0.00111247	3.02694e-05
	wMWRNA128330c2g2i1_Narnaviridae_Others	9.50943e-08	1.54103e-08	1.43097e-05	1.94728e-05	0	0
	wMWRNA128617c0g1i1_Narnaviridae_Others	1.30426e-05	0	1.15401e-07	4.54703e-05	6.30776e-06	3.12136e-08
	ZOOBRNA_Narnaviridae_Others	4.38897e-07	0	3.00042e-05	0	3.77607e-06	9.4343e-06
	ZOOBRNA85540c0g1i2_Narnaviridae_Others	2.85283e-07	1.54103e-08	4.61603e-08	5.59921e-06	0.00206208	0.000409553
	BRRNA118391c-g2i1_Narnaviridae_Others	0	1.3484e-05	9.16282e-06	0	0	7.80339e-09
	MIRNA80543c0g1i1_Narnaviridae_Others	0	3.93733e-06	0	0	0	1.32424e-05
	ZOOARNA92545c3g1i4_Narnaviridae_Others	2.19448e-07	6.41839e-06	4.69296e-07	1.01097e-07	3.32552e-05	1.13773e-05
	ZOOARNA91337c0g1i1_Narnaviridae_Others	9.87518e-07	9.09207e-06	2.00028e-07	1.95972e-06	1.01983e-05	2.96529e-07
	BRRNA119622c0g1i1_Narnaviridae_Others	1.62392e-06	4.07602e-06	2.26878e-05	3.11067e-06	0.000956662	4.40111e-06
	ZOOARNA91302c0g1i1_Narnaviridae_Others	2.92598e-08	0	1.53868e-08	3.11067e-08	0.000309194	4.94735e-06
	ZOOARNA92363c0g1i3_Narnaviridae_Others	1.82874e-07	5.85591e-07	2.91579e-06	5.83251e-07	5.75994e-05	6.72496e-05
	ZOOBRNA82607c0g1i1_Narnaviridae_Others	0	0	7.69338e-09	6.22135e-08	9.65044e-05	6.14907e-06
	ZOOBRNA83296c0g1i1_len2619_2848_Narnaviridae_Others	0	6.16412e-08	0	1.47757e-07	0	2.25518e-05
	wMWRNA128954c0g2i1_len1063_10503_Narnaviridae_Others	7.97329e-07	0	1.89257e-06	8.58546e-05	0	0
	ZOOBRNA83296c0g2i1_len2343_681_Narnaviridae_Others	0	0	0	5.44368e-08	0	5.56382e-06
	ZOOBRNA77522c0g1i1_len2660_505_Narnaviridae_Others	2.52366e-06	9.86259e-07	1.63869e-06	1.43869e-06	3.26115e-06	4.19822e-06
	wMWRNA129298c0g1i1_len2222_6315_Narnaviridae_Others	0	0	1.84641e-07	5.56577e-05	8.58198e-08	0
	ZOOBRNA77910c0g1i1_len2445_488_Narnaviridae_Others	0	0	0	0	2.28853e-07	3.88609e-06
	SHRNA153563c0g1i1_len4460_10102_Narnaviridae_Others	7.48466e-05	0	4.6545e-06	1.23805e-05	0	0
	ZOOARNA87980c0g1i1_len2566_1290_Narnaviridae_Others	1.02409e-07	1.23282e-07	1.49252e-06	1.94417e-07	9.54745e-06	2.80922e-07
	SHRNA98571c0g3i1_len3198_764_Narnaviridae_Others	6.37864e-06	0	0	0	0	0
	ZOOBRNA81342c0g1i1_len2009_2448_Narnaviridae_Others	1.09724e-07	0	1.23863e-06	0	0	1.91963e-05
	ZOOBRNA83221c1g1i2_len2238_1469_Narnaviridae_Others	0	5.3936e-08	0	1.27538e-06	0	1.25166e-05
	ZOOBRNA82767c1g1i1_len3124_2896_Narnaviridae_Others	0	0	0	0	0	2.26767e-05
	SHRNA156549c0g1i1_len2078_1915_Narnaviridae_Others	1.43446e-05	0	0	0	0	0
	wMWRNA121549c0g1i1_len2406_1164_Narnaviridae_Others	0	0	0	9.09094e-06	0	0
	BRRNA77180c0g1i1_len2346_3700_Narnaviridae_Others	0	0	2.94964e-05	1.32204e-07	0	0
	SHRNA150813c0g1i1_len2398_638_Narnaviridae_Others	4.71083e-06	0	0	0	2.1455e-08	0
	ZOOBRNA65950c0g2i1_len3830_2111_Narnaviridae_Others	0	0	0	0	0	1.68475e-05
	wMWRNA122859c0g1i1_len2352_751_Narnaviridae_Others	0	0	0	5.87917e-06	0	0
	ZOOARNA92446c1g1i1_len2199_18117_Narnaviridae_Others	2.48708e-07	0	3.07735e-08	9.33202e-07	0.000145243	8.6087e-05
	MIRNA100455c0g2i1_len2025_1972_Narnaviridae_Others	2.04965e-05	1.64351e-05	2.42342e-06	0	0	0
	ZOOBRNA84665c0g1i1_len2110_2268_Narnaviridae_Others	4.16952e-07	0	0	0	2.8106e-06	1.87125e-05
	ZOOARNA91140c0g1i1_len1793_707_Narnaviridae_Others	0	0	0	0	5.32798e-06	9.75424e-07
	ZOOBRNA83810c0g1i1_len2298_525_Narnaviridae_Others	0	0	0	1.55534e-08	0	4.21383e-06
	ZOOBRNA76878c0g1i1_len3250_541_Narnaviridae_Others	0	0	0	0	0	4.31528e-06
	MIRNA65806c0g1i1_len1993_7077_Narnaviridae_Others	0	5.48606e-05	0	0	0	2.34102e-08
	ZOOBRNA77388c0g1i1_len2417_2064_Narnaviridae_Others	0	0	0	6.99901e-08	0	1.63247e-05
	ZOOARNA89610c0g1i1_len2345_3264_Narnaviridae_Others	8.77794e-08	9.24618e-08	4.61603e-08	1.01097e-07	2.62251e-05	5.93058e-07
DNA phages	ZOOBDNAContig2	4.90102e-07	1.37922e-05	2.80039e-06	1.15873e-06	2.43871e-06	0.000105119
	ZOOBDNAContig9	0	6.93463e-08	0	1.24427e-07	0	1.02224e-06
	ZOOBDNAContig15	0	1.96481e-06	0	0	3.79037e-07	1.12369e-06
	ZOOBDNAContig32	0	0	4.15443e-07	0	0	9.36407e-06
	ZOOBDNAContig21	0	0	0	0	0	4.40892e-06
	ZOOBDNAContig28	4.09637e-07	1.54103e-08	5.51385e-05	7.77668e-09	2.71763e-07	1.42256e-05
	ZOOBDNAContig7	0	0	0	0	8.58198e-08	1.1432e-05
	ZOOBDNAContig52	0	0	7.69338e-09	1.1665e-07	2.27422e-06	3.25401e-05
	ZOOBDNAContig4	2.57486e-05	0.000294529	9.75521e-06	4.58513e-05	6.34351e-06	8.72575e-05
	ZOOBDNAContig29	0	0	0	0	0	5.46237e-07
	ZOOBDNAContig10	5.12046e-07	0	4.38523e-06	6.99901e-08	1.43033e-08	1.36325e-05
	ZOOBDNAContig1	0	0	0	0	0	1.40461e-07
	ZOOBDNAContig8	1.46299e-08	1.54103e-07	1.15401e-07	4.12164e-07	2.78914e-07	1.27195e-06
	ZOOBDNAConig27	6.14456e-07	3.82638e-05	3.40047e-06	5.35969e-05	4.29099e-08	3.51153e-07
	ZOOBDNAContig25	0	1.44857e-06	0	0	3.43279e-07	4.05776e-07
	ZOOBDNAContig24	7.31495e-09	2.31154e-08	0	3.88834e-08	0	1.73235e-06
	ZOOBDNAContig51	8.63164e-07	2.16515e-06	2.27647e-05	9.72863e-06	1.62056e-05	4.29343e-05
	ZOOBDNAContig17	4.0598e-06	1.27135e-06	4.86991e-06	4.12164e-07	7.86682e-08	2.33321e-06
	ZOOBDNAContig65	1.38984e-07	9.24618e-07	5.2315e-07	1.78864e-07	2.64611e-07	1.76981e-05
	ZOOBDNAContig19	0	0	1.07707e-07	0	0	1.85721e-06
	ZOOBDNAContig3	1.02409e-07	7.70515e-09	0	0	0	2.34102e-08
	ZOOBDNAContig36	0	0	0	7.77668e-09	0	3.51153e-07
	ZOOBDNAContig6	0	0	0	0	0	1.81039e-06
	ZOOBDNAContig44	0	0	0	0	0	8.12333e-06
	ZOOBDNAContig12	0	0	0	0	0	1.56068e-08
	ZOOBDNAContig23	3.20395e-06	4.76949e-06	3.81669e-05	2.77628e-06	2.1455e-07	3.66759e-07
	ZOOBDNAContig48	0	7.08873e-07	0	0	1.2873e-07	2.96529e-07
	ZOOBDNAContig63	0	1.74136e-06	6.07777e-07	9.72085e-07	3.21824e-07	3.27742e-07
	ZOOBDNAContig30	9.45091e-06	3.32862e-06	1.67562e-05	1.52423e-06	3.00369e-07	4.45574e-06
	ZOOBDNAContig43	0	0	0	0	0	7.80339e-08
	ZOOBDNAContig33	1.6166e-06	1.4948e-06	0	1.71087e-07	0	1.48264e-07
	MIDNAContig40	1.18722e-05	1.58726e-06	4.13135e-06	8.08775e-07	7.3662e-07	3.05113e-06
	MIDNAContig31	0	5.16707e-05	1.07707e-07	1.92862e-06	1.43033e-08	3.51153e-07
	MIDNAContig38	2.19448e-08	1.12495e-06	0	0	0	0
	MIDNAContig62	0	0.000327053	6.59323e-06	1.55534e-08	0	7.80339e-09
	MIDNAContig58	7.02235e-07	2.41942e-06	6.77787e-06	0	6.43649e-07	1.48264e-07
	MIDNAContig4	2.56023e-07	4.69552e-05	7.00098e-07	2.333e-08	3.57583e-08	1.01444e-06
	MIDNAContig23	7.32958e-06	1.50404e-05	3.57665e-05	9.93082e-06	7.86682e-08	1.87281e-07
	MIDNAContig44	1.2867e-05	6.16412e-08	3.90054e-06	3.08734e-06	0	1.09247e-07
	MIDNAContig3	1.52151e-06	1.10184e-06	0	1.55534e-08	0	3.9017e-08
	MIDNAContig41	1.46299e-08	2.31154e-07	1.82949e-05	3.88834e-08	0	0
	MIDNAContig1	1.49225e-06	5.60935e-06	6.3055e-05	0	4.16941e-06	4.99417e-07
	MIDNAContig33	8.04644e-08	0	2.84655e-07	3.88834e-08	0	0
	MIDNAContig34	4.60842e-06	5.56312e-06	7.97804e-06	1.35314e-06	2.93218e-07	3.65199e-06
	MIDNAContig53	5.85196e-08	3.16682e-06	4.46216e-07	1.14862e-05	2.86066e-08	5.46237e-08
	MIDNAContig64	0	2.44638e-05	0	0	0	0
	MIDNAContig30	1.30206e-06	8.39861e-07	0	7.77668e-09	0	7.80339e-09
	MIDNAContig39	2.17766e-05	0.000106477	4.78913e-05	5.07817e-06	1.35881e-07	7.80339e-09
	MIDNAContig21	1.14918e-05	2.65828e-06	6.15471e-06	3.34397e-07	0	0
	MIDNAContig76	0	1.00013e-05	0	6.29911e-07	0	3.82366e-07
	MIDNAContig8	1.46299e-08	1.78759e-06	1.15401e-07	1.8664e-07	0	0
	MIDNAContig43	3.03863e-05	0.00027183	4.17366e-05	6.54797e-06	0	0
	MIDNAContig18	0	2.19597e-06	1.69254e-07	3.65504e-07	4.64857e-07	7.02305e-07
	MIDNAContig49	1.60929e-07	2.45794e-06	2.26185e-06	8.55435e-08	0	0
	ZOOADNAContig11	3.51118e-07	7.14267e-06	2.06952e-06	2.95514e-07	0	0
	ZOOADNAContig6	6.58345e-07	6.31822e-07	1.46174e-06	1.88973e-06	2.48448e-05	1.75576e-06
	ZOOADNAContig4	8.41219e-07	1.67741e-05	7.30871e-07	2.333e-08	6.43649e-08	1.08467e-06
	ZOOADNAContig15	1.25817e-06	2.46565e-07	1.21555e-06	4.58824e-07	1.64273e-05	6.55485e-07
	ZOOADNAContig10	2.19448e-08	2.23449e-07	6.84711e-07	3.26621e-07	1.43677e-05	7.80339e-07
	ZOOADNAContig12	0	0	1.53868e-08	1.55534e-08	6.80122e-06	1.18612e-06
	ZOOADNAContig7	0	7.70515e-08	2.76962e-07	3.11067e-08	5.79999e-06	2.49709e-07
	ZOOADNAContig3	0	0	7.69338e-09	3.11067e-08	6.32206e-06	9.83227e-07
	ZOOADNAContig22	5.12046e-08	3.08206e-08	5.6931e-07	1.78864e-07	1.04057e-05	2.10692e-07
	SHDNAContig3	0	0	0	0	1.58767e-06	3.74563e-07
	SHDNAContig27	1.40666e-05	5.93296e-07	8.01266e-05	3.65504e-07	0	0
	SHDNAContig9	2.19448e-07	0	1.13093e-06	2.87737e-07	0	0
	SHDNAContig14	3.98518e-05	0	7.69338e-09	3.34397e-07	0	0
	SHDNAContig32	1.10456e-06	3.85257e-08	3.84669e-08	6.99901e-08	7.86682e-08	0
	SHDNAContig7	3.88424e-06	1.46398e-07	2.61575e-07	4.51048e-07	4.43402e-07	0
	BRDNAContig1	1.9092e-06	0	2.46188e-07	0	0	0
	BRDNAContig5	1.24354e-07	0	2.36187e-06	2.333e-08	0	0
	BRDNAContig3	6.10798e-06	1.54103e-08	0.000128441	3.11067e-08	0	0
	BRDNAContig10	1.62392e-06	0	0.000216615	5.26481e-06	0	0
	BRDNAContig13	1.13967e-05	3.00501e-07	6.31627e-06	4.82154e-06	0	0
	BRDNAContig4	7.31495e-09	4.00668e-07	0.000150113	3.67059e-06	0	3.97973e-07
	BRDNAContig47	0.000108408	0	1.29249e-06	0	0	0
	BRDNAContig14	0	2.00334e-07	4.97916e-05	5.36591e-07	0	1.32658e-07
	BRDNAContig15	0	0	1.18093e-05	1.59422e-05	0	0
	BRDNAContig18	0	3.85257e-08	5.1161e-06	0	0	7.80339e-09
	BRDNAContig8	0	0	0.000403618	0	0	0
	BRDNAContig16	7.63681e-06	5.54771e-07	2.53112e-06	9.48755e-07	4.72009e-07	1.31877e-06
	BRDNAContig23	0	0	8.2473e-06	1.56311e-05	0	0
	BRDNAContig33	6.43715e-07	0	1.03399e-05	3.11067e-08	0	0
	wMWDNAContig8	3.65747e-08	0	5.8162e-06	1.78864e-07	0	0
	wMWDNAContig20	3.9113e-05	2.17285e-06	0	7.11566e-06	0	1.24854e-07
	wMWDNAContig33	7.31495e-08	1.52562e-06	2.00028e-07	1.90529e-06	0	1.17051e-07
	wMWDNAContig1	0	0	0	0.00011651	0	0
	wMWDNAContig48	3.87692e-07	3.92962e-07	2.28493e-06	1.24427e-07	2.86066e-08	3.12136e-08
	wMWDNAContig15	0	1.61808e-07	3.23122e-07	7.60559e-06	0	0
	wMWDNAContig17	7.31495e-09	0	0	1.71087e-07	0	0
	wMWDNAContig22	8.93155e-06	1.30987e-07	0	3.35797e-05	0	0
	wMWDNAContig2	0	0	0	7.38785e-07	0	0
	wMWDNAContig30	3.21858e-07	0	1.15401e-07	1.01097e-07	0	0
	wMWDNAContig43	0.000220217	3.09747e-06	5.9239e-07	5.13961e-05	1.43033e-08	3.12136e-08
	wMWDNAContig38	0	0	7.69338e-09	6.2089e-05	0	0
	wMWDNAContig4	0	4.00668e-07	3.14198e-05	8.78765e-06	1.01553e-06	3.9017e-07
	wMWDNAContig76	1.02409e-07	0	0	1.37647e-06	0	0
	wMWDNAContig41	0	0	0	4.66601e-08	0	0
	wMWDNAContig58	0	0	0	4.66601e-08	0	0
	wMWDNAContig60	0	0	4.04672e-06	2.04527e-06	0	1.56068e-08
	wMWDNAContig32	6.07141e-07	7.70515e-09	1.76178e-05	1.47757e-07	0	0
	wMWDNAContig10	0	0	0	2.333e-07	0	0
	wMWDNAContig93	3.3817e-05	2.31154e-07	0	4.2694e-06	0	2.34102e-08
	wMWDNAContig66	0	0	0	1.55534e-08	0	0
	wMWDNAContig54	0	0	0	3.34397e-07	0	0
	wMWDNAContig14	1.75559e-07	0	2.03875e-06	2.07637e-06	0	0
	wMWDNAContig62	4.38897e-08	3.08206e-08	1.76948e-07	7.77668e-09	0	0
	wMWDNAContig24	0	0	0	3.88834e-07	0	7.80339e-09
RNA phages	SHRNA154236c1g1i1_Leviviviridae_Bacteria	2.35541e-06	0	2.23108e-07	2.64407e-07	0	0
	SHRNA141350c1g1i1_Leviviridae_Bacteria	0.000171206	0	0	2.31045e-05	0	0
	ZOOBRNA4408c0g1i1_len2961_534_Leviviridae_Bacteria	9.67768e-05	3.42879e-06	1.53868e-08	4.12942e-06	1.43033e-08	5.32972e-06
	wMWRNA123814c0g1i1_len3984_1241_Leviviridae_Bacteria	0	0	0	0	5.72132e-08	4.22163e-06
	ZOOBRNA81854c2g1i1_len3891_17166_Leviviridae_Bacteria	0	0	0	9.73641e-06	0	0
	ZOOBRNA78855c0g1i1_len3835_26172_Leviviridae_Bacteria	0	0	0	0	5.07767e-07	0.000134281
	ZOOBRNA86511c0g1i1_len3803_831_Leviviridae_Bacteria	0	0	0	7.77668e-09	8.58198e-08	0.000207516
	ZOOBRNA75016c0g1i1_len3471_1211_Leviviridae_Bacteria	0	0	0	0	4.29099e-08	6.50023e-06
	SHRNA138929c0g1i1_len3772_5737_Leviviridae_Bacteria	0	0	0	0	1.2873e-07	9.45771e-06
	BRRNA119657c0g1i1_len4063_2295_Leviviridae_Bacteria	4.29168e-05	0	0	0	0	0
	ZOOBRNA56021c0g2i1_len3502_1544_Leviviridae_Bacteria	0	0	1.84872e-05	0	0	0
	ZOOBRNA65589c0g1i1_len4221_18018_Leviviridae_Bacteria	0	0	0	0	2.07398e-07	1.21265e-05
	wMWRNA122255c0g2i1_len3828_1565_Leviviridae_Bacteria	3.65016e-06	0	1.53868e-08	7.77668e-08	3.64734e-07	0.000142724
	SHRNA147282c0g1i1_len3534_4528_Leviviridae_Bacteria	0	0	0	1.2606e-05	0	0
	ZOOBRNA51115c0g1i1_len3579_3998_Leviviridae_Bacteria	3.34147e-05	0	0	0	0	0
	SHRNA136335c0g1i1_len3713_128576_Leviviridae_Bacteria	5.04731e-07	0	0	1.55534e-08	1.35881e-07	3.13228e-05
	wMWRNA129246c0g1i1_len3561_6492_Leviviridae_Bacteria	0.000976714	0	2.30801e-07	1.55534e-08	7.15165e-09	0
	ZOOBRNA82620c0g1i1_len3972_17084_Leviviridae_Bacteria	0	0	0	5.11239e-05	0	0
	BRRNA110535c0g1i1_len4061_903_Leviviridae_Bacteria	9.07054e-07	0	0	0	1.14426e-07	0.000135436
Other RNA eukaryotic viruse	MIRNA101115c0g1i1_Tombusviridae_Arthropods	4.55721e-06	3.31321e-07	7.07022e-06	3.92722e-06	0	0
	BRRNA113774c0g1i1_Bunyavirales_Arthropods	4.37434e-06	6.5748e-05	0.000118794	2.70084e-05	0	0
	wMWRNA128405c0g2i1_Partitiviridae_Arthropods	8.77794e-08	6.53396e-06	5.51308e-05	1.29326e-05	0	0
	MIRAN99578c1gi1i1_Tombusviridae_Arthropods	9.3485e-06	0	2.06952e-06	1.18905e-05	0	0
	wMWRNA129669c0g1i1i_Mononegavirales_Arthropods	3.80377e-07	0.000527348	4.67758e-06	4.58824e-07	0	0
	BRRNA117701c0g1i1_Mononegavirales_Arthropods	4.82567e-05	0	2.75423e-06	0.000288546	0	0
	BRRNA119846c0g1i1_len6728_1927_Bunyavirales_Arthropods	4.47675e-06	5.86362e-06	2.55651e-05	8.54424e-05	0	0
	BRRNA102096c0g1i1_len3632_858_Tombusviridae_Arthropods	4.38897e-08	0	1.56791e-05	2.333e-08	0	0
	wMWRNA129297c1g2i1_len2816_1296_Dicistroviridae_Arthropods	0	0	6.71632e-06	0	0	0
	BRRNA117143c0g1i1_len13094_87884_Mononegavirales_Arthropods	1.46299e-08	1.54103e-08	2.50035e-06	1.4799e-05	0	0
	BRRNA121102c0g1i2_len19653_37305_Mesoniviridae_Arthropods	2.19448e-07	6.8807e-06	0.000692966	8.65545e-06	0	0
	SHRNA149288c0g1i1_len5519_5081_Luteoviridae_Arthropods	0	1.202e-06	0.000401787	7.77668e-09	0	0
	ZOOBRNA81236c0g1i1_len2745_1719_Tombusviridae_Arthropods	3.77232e-05	0	1.30787e-07	4.74378e-07	5.00616e-08	7.80339e-09
	BRRNA108881c0g1i1_len3063_546_Nodaviridae_Arthropods	0	0	0	0	0	1.35311e-05
	BRRNA120606c1g1i1_len8438_4081_Negevirus_Arthropods	1.46299e-07	0	4.23905e-06	1.55534e-08	0	0
	wMWRNA126056c0g2i1_len3711_19033_Tombusviridae_Arthropods	1.46299e-08	1.5025e-06	3.15044e-05	1.55534e-08	0	0
	BRRNA119289c0g1i1_len3349_2150_Tombusviridae_Arthropods	7.31495e-09	0	0	0.000150525	0	0
	wMWRNA120647c0g3i1_len2510_1162_Nodaviridae_Arthropods	0	1.54103e-08	1.79025e-05	0	0	0
	BRRNA120671c0g1i2_len3151_2588_Luteoviridae_Arthropods	0	0	0	9.16093e-06	0	0
	BRRNA121190c1g1i6_len8784_3745_Picornavirales_Arthropods	0	1.15577e-07	2.10876e-05	0	0	0
	wMWRNA129609c1g1i1_len5315_3423_Dicistroviridae_Arthropods	0	6.16412e-08	6.94174e-05	6.85903e-06	0	0
	MIRNA93635c0g1i1_len2714_1026_Luteoviridae_Arthropods	1.46299e-08	3.08206e-08	4.35445e-06	2.98391e-05	0	0
	BRRNA115345c7g3i1_len7848_28373_Negevirus_Arthropods	0	7.94401e-06	0	6.99901e-08	0	0
	BRRNA118277c0g1i1_Sobemoavirus_Plants	0	4.62309e-08	0.000230717	0	0	0
	SHRNA153735c0g1i2_len3908_3892_Tombusviridae_Plants	0.00109955	0	1.26402e-05	5.28814e-07	0	0
	SHRNA152471c0g1i1_len4236_1854_Sobemoavirus_Plants	2.88648e-05	0	0	0	0	0
	ZOOBRNA85783c1g1i1_len4288_77095_Sobemoavirus_Plants	1.52151e-05	0	5.0007e-07	1.71087e-07	0	0
	wMWRNA129324c1g1i1_len3917_1986_Tombusviridae_Plants	0	0	0	0	9.29715e-08	0.000615875
	SHRNA147550c0g1i1_len2253_2343_Partitiviridae_Plants	1.60929e-07	1.14036e-06	1.07707e-07	1.61366e-05	0	0
	wMWRNA129243c0g2i1_len2803_1227_Tombusviridae_Plants	1.72121e-05	0	0	0	0	0
	MIRNA94333c0g1i1_len6671_5112_Tymovirales_Plants	1.17771e-06	0	1.53868e-08	1.44102e-05	0	0
	MIRNA96145c0g1i1_len2580_16946_Narnaviridae_Plants	0	4.06986e-05	0	1.55534e-08	0	0
	ZOOBRNA83993c0g1i1_len6277_13152_Virgaviridae_Plants	0	0.000133122	1.53868e-08	0	0	0
	BRRNA119235c0g1i1_len6285_8754_Virgaviridae_Plants	0	0	0	1.55534e-08	4.89888e-06	0.000105432
	wMWRNA125670c0g1i1_len1692_515_Bunervirus_Plants	0	0	6.94251e-05	1.55534e-08	2.86066e-08	1.56068e-08
	SHRNA144655c2g1i1_len2475_753_Fusariviridae_Fungus	0	9.24618e-08	4.61603e-08	4.07498e-06	0	0
	MIRNA83458c0g1i1_len1711_661_Narnaviridae_Fungus	5.61057e-06	0	0	0	0	0
	BRRNA121353c6g1i2_Secoviridae_OtherEukaryotes	0	5.19327e-06	0	0	0	0
	SHRNA150214c0g1i1_Partitiviridae_OtherEukaryotes	0.000117032	2.80005e-05	7.59106e-05	0.000169049	2.71763e-07	1.06126e-06
	ZOOBRNA85219c1g1i1_Partitiviridae_OtherEukaryotes	1.09066e-05	0.000326174	1.24325e-05	1.82519e-05	5.11343e-06	0.000122927
	SHRNA154826c0g1i1_Bunyavirales_OtherEukaryotes	0.000113916	0.000696992	0.000131634	0.000444375	0.00132607	0.000761525
	MIRNA33348c0g1i1_Partitiviridae_OtherEukaryotes	0.000102695	6.04854e-05	7.53259e-05	0.000107256	0	4.604e-07
	wMWRNA126770c0g1i1_Partitiviridae_OtherEukaryotes	0	8.71221e-05	0	3.06401e-06	1.65632e-05	5.69648e-06
	SHRNA154213c0g2i1_Nodaviridae_OtherEukaryotes	1.03068e-05	6.742e-06	1.631e-06	1.17661e-05	1.53045e-06	1.87281e-07
	SHRNA152408c3g1i1_Nodaviridae_OtherEukaryotes	1.56467e-05	4.9467e-06	1.5256e-05	3.49717e-05	1.14426e-07	6.00861e-07
	SHRNA154071c0g3i1_Nodoviridae_OtherEukaryotes	0.000161009	0	0	7.77668e-09	0	0
	SHRNA153685c0g3i1_Tombusviridae_OtherEukaryotes	7.97329e-06	2.01104e-06	7.60875e-06	1.23183e-05	1.35881e-07	2.02888e-07
	ZOOARNA87538c0g2i1_Partitiviridae_OtherEukaryotes	2.33347e-05	5.31655e-06	2.21031e-05	4.66756e-05	1.43033e-07	7.49126e-07
	SHRNA132224c0g1i1_Tombusviridae_OtherEukaryotes	1.75559e-07	1.88776e-06	7.69338e-08	7.85445e-07	0.000243006	0.000177777
	wMWRNA128031c0g2i1_Partitiviridae_OtherEukaryotes	4.74374e-05	7.70515e-09	0	6.82793e-06	0	0
	ZOOARNA88748c0g1i1_Partitiviridae_OtherEukaryotes	1.39642e-05	0	2.69268e-07	0.000148947	0	0
	ZOOARNA89551c0g1i1_Partitiviridae_OtherEukaryotes	6.58345e-08	6.39527e-07	2.15415e-07	5.44368e-08	7.60077e-05	5.5326e-06
	SHRNA150746c2g1i1_len7039_5756_Tymovirales_OtherEukaryotes	7.31495e-09	5.3936e-08	0	6.22135e-08	1.12209e-05	8.9739e-06
	SHRNA153825c2g2i1_len2794_874_Tombusviridae_OtherEukaryotes	4.34362e-05	0	0	0	0	0
	wMWRNA125865c0g1i1_len4916_2622_Tombusviridae_OtherEukaryotes	7.51245e-06	0	0	6.92125e-07	0	4.68203e-08
	wMWRNA123705c2g1i1_len2431_411_Nodaviridae_OtherEukaryotes	0	0	3.69282e-07	2.06937e-05	0	1.40461e-07
	SHRNA149234c0g1i1_len1751_618_Partitiviridae_OtherEukaryotes	7.02235e-07	0	0	3.20399e-06	0	0
	wMWRNA129155c0g1i1_len4047_1842_Tombusviridae_OtherEukaryotes	4.6962e-06	0	1.69254e-07	3.73281e-07	1.07275e-07	6.24271e-08
	wMWRNA124603c0g1i1_len4446_3655_Tombusviridae_OtherEukaryotes	0	0	0	1.55067e-05	0	0
	BRRNA114777c0g2i1_Picornavirales_OtherEukaryotes	0	0	0	2.96136e-05	0	0
	BRRNA120501c0g3i1_len9674_19816_Iflaviridae_OtherEukaryotes	9.50943e-08	0	1.20324e-05	0	0	0
	wMWRNA125670c1g3i1_len4205_1071_Negevirus_OtherEukaryotes	0	0	0.000160515	0	0	0
	MIRNA61355c0g1i1_len11865_18154_Iflaviridae_OtherEukaryotes	0	1.84924e-07	9.23206e-08	8.91985e-06	0	0
	wMWRNA117128c0g1i1_len9160_3157_Mesoniviridae_OtherEukaryotes	0	0.000146768	0	0	1.43033e-08	0
	SHRNA154563c0g1i1_len5737_6060_Totiviridae_OtherEukaryotes	0	0	0	2.47687e-05	0	0
	wMWRNA126782c2g1i1_len2389_604_Tombusviridae_OtherEukaryotes	4.45115e-05	0	1.50021e-06	1.09651e-06	0	0
	BRRNA112323c8g1i1_len3226_7913_Nodaviridae_OtherEukaryotes	1.38984e-07	0	0	4.82932e-06	0	0
	ZOOARNA131362c0g1i1_len1977_330_Luteoviridae_OtherEukaryotes	0	0	6.12932e-05	0	0	0
	BRRNA118126c0g1i1_len3196_2654_Tombusviridae_OtherEukaryotes	0	0	0	1.55534e-08	2.43156e-06	0
	SHRNA147485c0g1i1_len1740_1016_Partitiviridae_OtherEukaryotes	0	0	2.13491e-05	7.77668e-09	0	0
	SHRNA152886c0g2i3_len1717_743_Partitiviridae_OtherEukaryotes	7.90014e-06	0	0	4.43271e-07	0	0
	ZOOBRNA86586c0g1i1_len1367_1188_Tombusviridae_OtherEukaryotes	6.66392e-06	0	0	1.71087e-07	0	0
	SHRNA151069c0g1i1_len1682_1353_Partitiviridae_OtherEukaryotes	0	0	0	0	2.86066e-08	9.30945e-06
	SHRNA143629c0g1i1_len4538_2904_Picornavirales_OtherEukaryotes	1.00581e-05	0	0	0	0	0
	SHRNA150048c1g1i1_len5618_1507_Tymovirales_OtherEukaryotes	2.16157e-05	0	0	0	0	0
	wMWRNA125647c1g1i1_len2176_627_Nodaviridae_OtherEukaryotes	1.11699e-05	0	0	0	0	0
	wMWRNA121412c3g2i2_len1896_485_Nodaviridae_OtherEukaryotes	1.10456e-06	2.5427e-07	9.84753e-07	5.73919e-06	2.1455e-08	7.80339e-09
	wMWRNA127852c2g1i1_len2290_710_Nodaviridae_OtherEukaryotes	1.04604e-06	1.84924e-07	6.15471e-07	4.11386e-06	1.43033e-08	2.34102e-08
	SHRNA152408c3g1i7_len1070_701_Nodaviridae_OtherEukaryotes	2.35541e-06	6.24117e-07	2.00028e-06	5.64587e-06	2.86066e-08	4.68203e-08
	wMWRNA128762c0g3i1_len3239_909_Nodaviridae_OtherEukaryotes	7.83431e-06	0	0	0	0	0
	SHRNA145334c0g1i1_len3252_635_Picornavirales_OtherEukaryotes	2.45051e-06	4.77719e-07	2.03105e-06	7.22454e-06	1.2873e-07	1.48264e-07
	SHRNA101898c0g1i1_len1769_640_Partitiviridae_OtherEukaryotes	5.20824e-06	0	0	0	0	0
	ZOOARNA86485c3g1i1_len1714_1453_Partitiviridae_OtherEukaryotes	4.83518e-06	0	0	0	0	0
	SHRNA153356c0g1i1_len1671_2017_Partitiviridae_OtherEukaryotes	1.46299e-08	0	0	7.77668e-08	1.10922e-05	4.3699e-07
	BRRNA94827c0g1i1_len1724_612_Partitiviridae_OtherEukaryotes	1.48713e-05	0	0	1.55534e-08	0	0
	BRRNA118005c0g2i1_len4404_1168_Dicistroviridae_OtherEukaryotes	5.63251e-07	0	4.96992e-06	3.11067e-06	0	7.80339e-09
	BRRNA114777c0g1i3_len3389_442_Picornavirales_OtherEukaryotes	0	2.15744e-07	1.67716e-05	3.11067e-08	0	0
	wMWRNA114872c0g1i1_len1767_416_Partitiviridae_OtherEukaryotes	4.16952e-07	0	5.82389e-06	0	0	0
	ZOOARNA89201c0g1i1_len1720_344_Partitiviridae_OtherEukaryotes	0	9.63143e-07	1.20786e-06	4.68934e-06	6.57952e-07	1.26415e-06
	SHRNA112409c0g1i1_len4090_949_Picobirnaviridae_OtherEukaryotes	2.31152e-06	1.3407e-06	8.84739e-07	1.54756e-06	4.1265e-06	1.41241e-06
	wMWRNA122817c2g1i1_len4538_7605_Nodaviridae_OtherEukaryotes	7.79774e-06	0	0	0	0	0
	FesaLike1_Picornavirales_OtherEukaryotes	1.46299e-07	0	0	5.95383e-05	0	0
	FesaLike2_SHRNA151030_c0_g2_i1_Picornavirales_OtherEukaryotes	0.00100859	0.000270297	0.000660615	0.0014954	3.22539e-06	1.47796e-05
	CalhevirusLike1_Picornavirales_OtherEukaryotes	3.5141e-05	0	0	0	0	0
	CalhevirusLike2_Picornavirales_OtherEukaryotes	0.000765714	0	3.07735e-08	0	0	0
	CalhevirusLike3_Picornavirales_OtherEukaryotes	4.14026e-05	6.15641e-06	1.09246e-05	8.06831e-05	2.43156e-07	4.02655e-06
DNA vertebrate viruses	Boca1	6.11018e-05	8.85321e-06	2.25185e-05	0.000125072	4.50554e-07	3.75343e-06
	Boca2_BRDNA_DN30584B_len2014_partial	1.46299e-08	0	1.53868e-08	0	0	0
	Papilloma1_MIDNA_DN49629_len1225_partial_E1_gene_only	0	0	0	0	0	0
	papilloma2_MIDNA_DN49629_len1335_partial_E1_gene_only	0	0	0	0	0	0
	polyoma1_MIDNA_DN53331_len4894_complete_genome_circle	0	0	0	0	0	0
	polyoma2_ZOOBDNA_DN96405_len2249_partial_LT_protein	0	0	0	0	0	0
	polyoma3_BRDNA_DN11560_len3000_partial_VP2_VP1_LT_do_not_included_in_trees_unless_you_complete_the_genome	0	0	0	0	0	0
	circo1_SHDNA_DN18090_len899_partial_replicase_gene	0	0	0	0	0	0
	circo2_ZOOBDNA_DN73400_len1101_partial_replicase_gene	0	0	0	0	0	0
	circo3_MIDNA_DN51810_len1921_incomplete	0	0	0	0	0	0
	herpes	0	0	0	0	0	0
RNA vertebrate viruses	rota1_wMWRNA105682c0g2i1_len1778_1525_Reoviridae_Vertebrates	1.82874e-07	3.08206e-08	1.92335e-07	9.87639e-07	3.57583e-08	0
	rota1_Reoviridae_Vertebrates	2.26763e-07	0	2.38495e-07	6.33022e-06	0	0
	rota2_Reoviridae_Vertebrates	1.18502e-06	4.62309e-08	2.03721e-05	2.46987e-05	7.15165e-09	0
	Astro1_Astroviridae_Vertebrates	0	0	0	3.09434e-05	0	0
	Picobirna5_Picobirnaviridae_Vertebrates	6.83216e-06	0	3.4174e-05	3.42174e-07	0	0
	Picobirna1_Picobirnaviridae_Vertebrates	1.14333e-05	1.77218e-07	8.46272e-08	3.11067e-08	0	0
	Picorna_Picornaviridae_Vertebrates	0	0	1.53868e-08	8.25884e-06	0	0
	Bredavirus_Torovirinae_Vertebrates	0	0	7.69338e-08	0.000353326	0	0
	RHDV_Caliciviridae_Vertebrates	0	0	1.53868e-08	0.000186788	0	0
	Picobirna3_wMWRNA_DN118596_len1713_complete_cds_Vertebrates	2.19448e-08	3.08206e-08	1.01399e-05	0	2.86066e-08	0
	BRRNA103141c0g1i1_len1733_21632_Picobirnaviridae_Vertebrates	7.31495e-08	0	1.53868e-08	3.48395e-06	0	0
	Picobirna7_BRRNA_DN104014_len1763_complete_cds_Vertebrates	0	0	0.000168924	0	0	0
	Picobirna2_wMWRNA_DN113800_len1401_incomplete_termini_Vertebrates	0	1.54103e-08	2.60806e-06	0	0	0
	Picobirna4_wMWRNA_DN168017_len1002_incomplete_Vertebrates	7.31495e-09	0	0	1.67976e-06	0	0
	Picobirna1_SHRNA_DN134615_len1474_incomplete_termini_Vertebrates	0	0	0	6.53241e-07	0	0
