# Supplementary material for: Fecal Viral Diversity of Captive and Wild Tasmanian Devils Characterized Using Virion-Enriched Metagenomics and Metatranscriptomics
Source: J Virol. 2019 May 15;93(11):e00205-19. doi: 10.1128/JVI.00205-19 (PMC6532096; doi:10.1128/JVI.00205-19)
Supplement: Supplemental file 3 [file JVI.00205-19-s0003.xlsx]

## Sheet: Sup Table 3_VLP metagenomics OT
Table S3. Virus abundance table showing the proportion of reads mapped to viral contigs in each virion-enriched metagenomics library
		Virion-enriched metagenomics libraries
Virus type	Taxon/Viral contigs	SH	MI	wMW	BR	Zoo A	Zoo B
Other RNA eukaryotic viruses	MIRNA101115c0g1i1_Tombusviridae_Arthropods	0	0	0	0	0	0
	BRRNA113774c0g1i1_Bunyavirales_Arthropods	0	0	0	4.69453e-08	1.12339e-07	0
	wMWRNA128405c0g2i1_Partitiviridae_Arthropods	4.64088e-08	0	0	0	0	0
	MIRNA99578c1g1i1_Tombusviridae_Arthropods	0	0	0	0	3.74464e-08	0
	wMWRNA129669c0g1i1_Mononegavirales_Arthropods	0	2.33335e-08	3.6801e-07	0	3.74464e-08	3.03005e-08
	BRRNA117701c0g1i1_Mononegavirales_Arthropods	0	0	1.84005e-07	1.17363e-07	7.48928e-08	0
	BRRNA119846c0g1i1_len6728_1927_Bunyavirales_Arthropods	0	0	0	0	0	0
	BRRNA102096c0g1i1_len3632_858_Tombusviridae_Arthropods	0	0	0	0	0	0
	wMWRNA129297c1g2i1_len2816_1296_Dicistroviridae_Arthropods	0	0	0	0	0	6.06009e-08
	BRRNA117143c0g1i1_len13094_87884_Mononegavirales_Arthropods	0	0	2.0445e-08	0	0	0
	BRRNA121102c0g1i2_len19653_37305_Mesoniviridae_Arthropods	0	2.33335e-08	0	0	1.87232e-07	0
	SHRNA149288c0g1i1_len5519_5081_Luteoviridae_Arthropods	0	0	0	0	0	0
	ZOOBRNA81236c0g1i1_len2745_1719_Tombusviridae_Arthropods	0	0	0	0	0	0
	BRRNA108881c0g1i1_len3063_546_Nodaviridae_Arthropods	0	0	0	0	0	0
	BRRNA120606c1g1i1_len8438_4081_Negevirus_Arthropods	0	0	0	0	3.74464e-08	0
	wMWRNA126056c0g2i1_len3711_19033_Tombusviridae_Arthropods	0	0	0	0	0	0
	BRRNA119289c0g1i1_len3349_2150_Tombusviridae_Arthropods	0	0	0	0	0	0
	wMWRNA120647c0g3i1_len2510_1162_Nodaviridae_Arthropods	4.40884e-07	1.16667e-07	1.43115e-07	4.69453e-08	2.62125e-07	1.81803e-07
	BRRNA120671c0g1i2_len3151_2588_Luteoviridae_Arthropods	0	0	0	0	0	0
	BRRNA121190c1g1i6_len8784_3745_Picornavirales_Arthropods	0	0	0	2.34727e-08	0	0
	wMWRNA129609c1g1i1_len5315_3423_Dicistroviridae_Arthropods	0	0	0	0	0	0
	MIRNA93635c0g1i1_len2714_1026_Luteoviridae_Arthropods	0	0	0	0	0	0
	BRRNA115345c7g3i1_len7848_28373_Negevirus_Arthropods	0	0	0	0	0	9.09014e-08
	BRRNA118277c0g1i1_Sobemoavirus_Plants	2.32044e-08	0	0	0	0	0
	SHRNA153735c0g1i2_len3908_3892_Tombusviridae_Plants	0	0	0	0	0	0
	SHRNA152471c0g1i1_len4236_1854_Sobemoavirus_Plants	0	0	2.0445e-08	0	0	0
	ZOOBRNA85783c1g1i1_len4288_77095_Sobemoavirus_Plants	0	0	0	0	7.48928e-08	3.58455e-05
	wMWRNA129324c1g1i1_len3917_1986_Tombusviridae_Plants	0	0	0	0	0	0
	SHRNA147550c0g1i1_len2253_2343_Partitiviridae_Plants	2.32044e-08	0	0	0	0	0
	wMWRNA129243c0g2i1_len2803_1227_Tombusviridae_Plants	0	0	0	0	0	0
	MIRNA94333c0g1i1_len6671_5112_Tymovirales_Plants	0	0	0	0	0	0
	MIRNA96145c0g1i1_len2580_16946_Narnaviridae_Plants	0	0	0	0	0	0
	ZOOBRNA83993c0g1i1_len6277_13152_Virgaviridae_Plants	0	0	1.2267e-07	0	0	2.12709e-05
	BRRNA119235c0g1i1_len6285_8754_Virgaviridae_Plants	0	0	0	0	0	0
	wMWRNA125670c0g1i1_len1692_515_Bunervirus_Plants	0	0	0	0	0	0
	SHRNA144655c2g1i1_len2475_753_Fusariviridae_Fungus	0	0	0	0	0	0
	MIRNA83458c0g1i1_len1711_661_Narnaviridae_Fungus	0	0	0	0	0	0
	BRRNA121353c6g1i2_Secoviridae_OtherEukaryotes	0	0	0	0	5.99142e-07	0
	SHRNA150214c0g1i1_Partitiviridae_OtherEukaryotes	3.03978e-06	7.53672e-06	1.03452e-05	6.73665e-06	1.5353e-05	1.76955e-05
	ZOOBRNA85219c1g1i1_Partitiviridae_OtherEukaryotes	1.85635e-07	9.3334e-08	8.178e-08	4.69453e-08	3.18294e-05	5.15108e-06
	SHRNA154826c0g1i1_Bunyavirales_OtherEukaryotes	0	0	2.0445e-08	0	7.48928e-08	0
	MIRNA33348c0g1i1_Partitiviridae_OtherEukaryotes	0	0	0	0	0	1.42412e-06
	wMWRNA126770c0g1i1_Partitiviridae_OtherEukaryotes	0	4.6667e-08	0	0	6.74035e-07	0
	SHRNA154213c0g2i1_Nodaviridae_OtherEukaryotes	0	0	0	0	0	4.84807e-07
	SHRNA152408c3g1i1_Nodaviridae_OtherEukaryotes	2.32044e-07	0	0	0	0	4.84807e-07
	SHRNA154071c0g3i1_Nodaviridae_OtherEukaryotes	0	0	0	0	0	0
	SHRNA154685c0g3i1__Tombusviridae_OtherEukaryotes	0	0	0	0	4.1191e-07	9.09014e-07
	ZOOARNA87538c0g2i1_Partitiviridae_OtherEukaryotes	0	0	0	0	4.49357e-07	0
	SHRNA132224c0g1i1_Tombusviridae_OtherEukaryotes	0	0	0	0	0	0
	wMWRNA128031c0g2i1_Partitiviridae_OtherEukaryotes	1.39226e-07	0	0	0	0	0
	ZOOARNA88748c0g1i1_Partitiviridae_OtherEukaryotes	0	0	0	0	0	0
	ZOOARNA89551c0g1i1_Partitiviridae_OtherEukaryotes	0	0	0	0	3.74464e-07	8.48413e-07
	SHRNA150746c2g1i1_len7039_5756_Tymovirales_OtherEukaryotes	0	0	0	0	0	0
	SHRNA153825c2g2i1_len2794_874_Tombusviridae_OtherEukaryotes	0	0	0	0	0	0
	wMWRNA125865c0g1i1_len4916_2622_Tombusviridae_OtherEukaryotes	0	0	0	0	0	0
	wMWRNA123705c2g1i1_len2431_411_Nodaviridae_OtherEukaryotes	0	0	0	0	0	0
	SHRNA149234c0g1i1_len1751_618_Partitiviridae_OtherEukaryotes	4.64088e-08	0	0	0	4.49357e-07	0
	wMWRNA129155c0g1i1_len4047_1842_Tombusviridae_OtherEukaryotes	0	0	0	0	3.74464e-08	0
	wMWRNA124603c0g1i1_len4446_3655_Tombusviridae_OtherEukaryotes	0	0	0	0	0	0
	BRRNA114777c0g2i1_Picornavirales_OtherEukaryotes	0	2.33335e-08	0	0	3.74464e-08	9.09014e-08
	BRRNA120501c0g3i1_len9674_19816_Iflaviridae_OtherEukaryotes	0	1.86668e-07	8.178e-08	7.0418e-08	3.74464e-08	3.03005e-08
	wMWRNA125670c1g3i1_len4205_1071_Negevirus_OtherEukaryotes	0	4.6667e-08	6.1335e-08	2.34727e-08	3.74464e-08	0
	MIRNA61355c0g1i1_len11865_18154_Iflaviridae_OtherEukaryotes	0	1.02667e-06	2.0445e-08	1.64309e-07	3.74464e-08	1.93923e-06
	wMWRNA117128c0g1i1_len9160_3157_Mesoniviridae_OtherEukaryotes	0	0	0	0	0	0
	SHRNA154563c0g1i1_len5737_6060_Totiviridae_OtherEukaryotes	4.64088e-08	0	0	0	0	0
	wMWRNA126782c2g1i1_len2389_604_Tombusviridae_OtherEukaryotes	0	0	0	0	0	1.21202e-07
	BRRNA112323c8g1i1_len3226_7913_Nodaviridae_OtherEukaryotes	0	0	0	0	0	0
	ZOOARNA131362c0g1i1_len1977_330_Luteoviridae_OtherEukaryotes	0	0	0	0	7.11481e-07	0
	BRRNA118126c0g1i1_len3196_2654_Tombusviridae_OtherEukaryotes	0	0	0	0	0	0
	SHRNA147485c0g1i1_len1740_1016_Partitiviridae_OtherEukaryotes	1.36906e-06	2.33335e-08	0	0	0	0
	SHRNA152886c0g2i3_len1717_743_Partitiviridae_OtherEukaryotes	4.64088e-08	0	0	0	0	0
	ZOOBRNA86586c0g1i1_len1367_1188_Tombusviridae_OtherEukaryotes	0	0	0	0	0	2.12103e-06
	SHRNA151069c0g1i1_len1682_1353_Partitiviridae_OtherEukaryotes	0	0	0	0	0	0
	SHRNA143629c0g1i1_len4538_2904_Picornavirales_OtherEukaryotes	0	0	0	0	0	0
	SHRNA150048c1g1i1_len5618_1507_Tymovirales_OtherEukaryotes	0	0	0	0	0	0
	wMWRNA125647c1g1i1_len2176_627_Nodaviridae_OtherEukaryotes	0	0	0	0	0	0
	wMWRNA121412c3g2i2_len1896_485_Nodaviridae_OtherEukaryotes	0	0	0	0	3.74464e-08	6.06009e-08
	wMWRNA127852c2g1i1_len2290_710_Nodaviridae_OtherEukaryotes	0	0	0	0	0	0
	SHRNA152408c3g1i7_len1070_701_Nodaviridae_OtherEukaryotes	0	0	0	0	0	0
	wMWRNA128762c0g3i1_len3239_909_Nodaviridae_OtherEukaryotes	0	0	0	0	1.49786e-07	0
	SHRNA145334c0g1i1_len3252_635_Picornavirales_OtherEukaryotes	4.64088e-08	0	0	0	0	0
	SHRNA101898c0g1i1_len1769_640_Partitiviridae_OtherEukaryotes	0	0	0	0	3.74464e-08	0
	ZOOARNA86485c3g1i1_len1714_1453_Partitiviridae_OtherEukaryotes	0	0	0	0	7.48928e-08	0
	SHRNA153356c0g1i1_len1671_2017_Partitiviridae_OtherEukaryotes	0	0	0	2.34727e-08	1.12339e-07	0
	BRRNA94827c0g1i1_len1724_612_Partitiviridae_OtherEukaryotes	4.64088e-08	0	0	7.0418e-08	0	0
	BRRNA118005c0g2i1_len4404_1168_Dicistroviridae_OtherEukaryotes	2.32044e-08	0	0	0	0	0
	BRRNA114777c0g1i3_len3389_442_Picornavirales_OtherEukaryotes	0	0	0	0	7.48928e-08	0
	wMWRNA114872c0g1i1_len1767_416_Partitiviridae_OtherEukaryotes	0	0	0	0	7.48928e-08	1.51502e-07
	ZOOARNA89201c0g1i1_len1720_344_Partitiviridae_OtherEukaryotes	0	0	0	0	0	0
	SHRNA112409c0g1i1_len4090_949_Picobirnaviridae_OtherEukaryotes	0	0	0	0	0	0
	wMWRNA122817c2g1i1_len4538_7605_Nodaviridae_OtherEukaryotes	0	0	0	0	0	0
	FesaLike1_Picornavirales_OtherEukaryotes	2.55248e-07	1.96001e-06	6.5424e-07	7.0418e-08	1.08595e-06	5.15108e-07
	FesaLike2_SHRNA151030_c0_g2_i1_Picornavirales_OtherEukaryotes	0	0	0	0	0	0
	CalhevirusLike1_Picornavirales_OtherEukaryotes	6.26519e-07	4.6667e-08	1.26759e-06	0	0	0
	CalhevirusLike2_Picornavirales_OtherEukaryotes	4.64088e-08	0	0	0	3.25784e-06	9.60525e-06
	CalhevirusLike3_Picornavirales_OtherEukaryotes	3.7127e-07	9.3334e-08	6.1335e-08	0	2.77103e-06	1.11203e-05
Other RNA viruses	ZOOBRNA85617c0g1i1_Narnaviridae_Others	0	0	0	0	0	0
	SHRNA153765c1g1i2_Narnaviridae_Others	0	0	0	0	3.74464e-08	0
	wMWRNA128956c1g2i1_Narnaviridae_Others	0	0	0	0	1.49786e-07	0
	MIRNA100979c0g1i1__Narnaviridae_Others	0	0	0	0	0	0
	BRRNA118932c0g1i2_Narnaviridae_Others	0	0	0	0	0	0
	ZOOBRNA85542c1g3i1_Narnaviridae_Others	0	0	0	0	0	4.24207e-07
	ZOOBRNA83229c0g1i1_Narnaviridae_Others	0	0	0	4.69453e-08	0	6.06009e-08
	MIRNA101126c0g1i1_Narnaviridae_Others	0	0	0	0	0	0
	wMWRNA128330c2g2i1_Narnaviridae_Others	0	0	0	0	1.12339e-07	0
	wMWRNA128617c0g1i1_Narnaviridae_Others	0	0	2.0445e-08	0	0	0
	ZOOBRNA84448c0g1i1_Narnaviridae_Others	0	0	0	0	0	0
	ZOOBRNA85540c0g1i2_Narnaviridae_Others	0	0	0	0	8.98713e-07	1.21202e-07
	BRRNA118391c0g2i1_Narnaviridae_Others	0	0	0	0	0	0
	MIRNA80543c0g1i1_Narnaviridae_Others	0	0	0	0	0	0
	ZOOARNA92545c3g1i4_Narnaviridae_Others	0	0	0	0	0	0
	ZOOARNA91337c0g1i1_Narnaviridae_Others	0	0	0	0	0	0
	BRRNA119622c0g1i1__Narnaviridae_Others	0	0	0	0	0	0
	ZOOARNA91302c0g1i1_Narnaviridae_Others	0	0	0	0	0	0
	ZOOARNA92363c0g1i3_Narnaviridae_Others	0	0	0	0	0	0
	ZOOBRNA82607c0g1i1_Narnaviridae_Others	0	0	0	0	0	0
	ZOOBRNA83296c0g1i1_len2619_2848_Narnaviridae_Others	0	0	0	0	0	0
	wMWRNA128954c0g2i1_len1063_10503_Narnaviridae_Others	0	0	0	0	0	0
	ZOOBRNA83296c0g2i1_len2343_681_Narnaviridae_Others	0	0	0	0	0	0
	ZOOBRNA77522c0g1i1_len2660_505_Narnaviridae_Others	0	0	0	0	0	0
	wMWRNA129298c0g1i1_len2222_6315_Narnaviridae_Others	0	0	0	0	3.74464e-08	0
	ZOOBRNA77910c0g1i1_len2445_488_Narnaviridae_Others	0	0	0	0	0	0
	SHRNA153563c0g1i1_len4460_10102_Narnaviridae_Others	0	0	0	0	0	0
	ZOOARNA87980c0g1i1_len2566_1290_Narnaviridae_Others	0	0	0	0	0	0
	SHRNA98571c0g3i1_len3198_764_Narnaviridae_Others	0	0	0	0	0	0
	ZOOBRNA81342c0g1i1_len2009_2448_Narnaviridae_Others	0	0	0	0	0	0
	ZOOBRNA83221c1g1i2_len2238_1469_Narnaviridae_Others	0	0	0	0	0	0
	ZOOBRNA82767c1g1i1_len3124_2896_Narnaviridae_Others	0	0	0	0	3.74464e-08	0
	SHRNA156549c0g1i1_len2078_1915_Narnaviridae_Others	0	0	0	0	0	0
	wMWRNA121549c0g1i1_len2406_1164_Narnaviridae_Others	0	0	0	0	0	0
	BRRNA77180c0g1i1_len2346_3700_Narnaviridae_Others	0	0	0	0	0	0
	SHRNA150813c0g1i1_len2398_638_Narnaviridae_Others	0	0	0	0	0	0
	ZOOBRNA65950c0g2i1_len3830_2111_Narnaviridae_Others	0	0	0	0	0	0
	wMWRNA122859c0g1i1_len2352_751_Narnaviridae_Others	0	0	0	0	0	0
	ZOOARNA92446c1g1i1_len2199_18117_Narnaviridae_Others	0	0	0	0	0	0
	MIRNA100455c0g2i1_len2025_1972_Narnaviridae_Others	0	0	0	0	0	0
	ZOOBRNA84665c0g1i1_len2110_2268_Narnaviridae_Others	0	0	0	0	0	0
	ZOOARNA91140c0g1i1_len1793_707_Narnaviridae_Others	0	0	0	0	0	0
	ZOOBRNA83810c0g1i1_len2298_525_Narnaviridae_Others	0	0	0	2.34727e-08	0	0
	ZOOBRNA76878c0g1i1_len3250_541_Narnaviridae_Others	0	0	0	0	0	0
	MIRNA65806c0g1i1_len1993_7077_Narnaviridae_Others	0	0	0	0	0	0
	ZOOBRNA77388c0g1i1_len2417_2064_Narnaviridae_Others	0	0	0	0	0	0
	ZOOARNA89610c0g1i1_len2345_3264_Narnaviridae_Others	0	0	0	0	0	0
RNA phages	SHRNA154236c1g1i1_Leviviridae_Bacteria	0	0	0	0	0	0
	SHRNA141350c1g1i1_Leviviridae_Bacteria	0	0	0	0	0	0
	ZOOBRNA4408c0g1i1_len2961_534_Leviviridae_Bacteria	0	0	0	0	0	3.03005e-08
	wMWRNA123814c0g1i1_len3984_1241_Leviviridae_Bacteria	0	0	0	0	0	0
	ZOOBRNA81854c2g1i1_len3891_17166_Leviviridae_Bacteria	0	0	0	0	0	0
	ZOOBRNA78855c0g1i1_len3835_26172_Leviviridae_Bacteria	0	0	0	0	0	3.63606e-07
	ZOOBRNA86511c0g1i1_len3803_831_Leviviridae_Bacteria	0	0	0	0	0	0
	ZOOBRNA75016c0g1i1_len3471_1211_Leviviridae_Bacteria	0	0	0	0	0	0
	SHRNA138929c0g1i1_len3772_5737_Leviviridae_Bacteria	0	0	0	0	7.48928e-08	0
	BRRNA119657c0g1i1_len4063_2295_Leviviridae_Bacteria	0	0	0	0	0	0
	ZOOBRNA56021c0g2i1_len3502_1544_Leviviridae_Bacteria	0	0	0	0	0	0
	ZOOBRNA65589c0g1i1_len4221_18018_Leviviridae_Bacteria	0	0	2.0445e-08	0	3.74464e-08	6.06009e-08
	wMWRNA122255c0g2i1_len3828_1565_Leviviridae_Bacteria	0	0	0	0	0	3.03005e-08
	SHRNA147282c0g1i1_len3534_4528_Leviviridae_Bacteria	0	0	0	0	0	0
	ZOOBRNA51115c0g1i1_len3579_3998_Leviviridae_Bacteria	0	0	0	0	0	0
	SHRNA136335c0g1i1_len3713_128576_Leviviridae_Bacteria	9.28176e-08	0	0	0	0	0
	wMWRNA129246c0g1i1_len3561_6492_Leviviridae_Bacteria	0	0	0	0	0	3.03005e-08
	ZOOBRNA82620c0g1i1_len3972_17084_Leviviridae_Bacteria	0	0	0	9.38906e-08	0	1.21202e-07
	BRRNA110535c0g1i1_len4061_903_Leviviridae_Bacteria	0	0	0	0	0	0
DNA phages	ZOOBDNAContig51	0	2.33335e-08	6.74685e-07	5.89164e-06	2.24678e-07	0.00074521
	ZOOBDNAContig19	7.77347e-06	0.000109061	2.16717e-06	3.75563e-07	5.45594e-05	0.000285521
	ZOOBDNAContig3	4.64088e-08	2.33335e-08	2.26735e-05	6.10289e-07	1.49786e-07	0.000339214
	ZOOBDNAContig36	0	4.6667e-08	5.3157e-07	3.75563e-07	2.62125e-07	0.000386907
	ZOOBDNAContig6	0.000402318	0.00140563	0.00107653	0.000749365	0.00170699	0.0016308
	ZOOBDNAContig44	3.78232e-06	1.09667e-06	3.63921e-06	1.40836e-07	2.52763e-05	0.000267341
	ZOOBDNAContig12	0.000699938	0.00232686	0.0044127	0.00129938	0.000236848	0.00170716
	ZOOBDNAContig23	0	5.75871e-05	5.94949e-06	8.0746e-06	3.1455e-06	0.0061833
	ZOOBDNAContig48	9.28176e-08	4.08803e-05	7.20686e-05	0.000142197	0.000476505	0.00234771
	ZOOBDNAContig63	6.90099e-05	0.000202371	0.000160902	0.000118138	5.08522e-05	0.00339196
	ZOOBDNAContig30	1.29945e-05	1.24134e-05	1.27168e-05	1.18537e-05	1.93972e-05	0.000231859
	ZOOBDNAContig43	5.94033e-06	3.00769e-05	1.51702e-05	1.87781e-07	0	0.000137564
	ZOOBDNAContig33	5.72917e-05	3.31569e-05	0.000122977	0.000129311	4.29136e-05	0.00135498
	MIDNAContig40	8.63204e-06	0.00623072	0.000750025	2.89653e-05	7.508e-05	0.000236798
	MIDNAContig31	1.83315e-06	0.00456375	2.46771e-05	1.31447e-06	1.58024e-05	3.54212e-05
	MIDNAContig38	2.60121e-05	0.006441	1.76645e-05	0.000658432	1.12339e-07	4.84807e-07
	MIDNAContig62	0.000729036	0.00102737	6.33795e-07	5.47617e-05	0.000167947	1.42412e-06
	MIDNAContig58	0.00098331	0.044847	0.000782041	0.000469383	0.000371843	0.0114271
	MIDNAContig4	2.01414e-05	0.000833542	0.000495893	0.000142315	8.35055e-06	7.22666e-05
	MIDNAContig23	0.00156358	0.000630424	0.00118583	2.98338e-05	1.61394e-05	3.06338e-05
	MIDNAContig44	2.15801e-06	0.000584131	8.32111e-06	1.40836e-07	2.62125e-07	3.96936e-06
	MIDNAContig3	3.80552e-06	0.000652614	0.000252434	0.0159054	1.57275e-06	5.75709e-07
	MIDNAContig41	7.66441e-05	0.000732275	0	6.31415e-06	0.000140349	1.48472e-06
	MIDNAContig1	0.00115133	0.000228878	3.1792e-05	8.60508e-05	0.00179889	4.7602e-05
	MIDNAContig33	1.20199e-05	0.000235505	0.000203591	8.14501e-06	0	5.02988e-06
	MIDNAContig34	2.15569e-05	0.000193901	7.29886e-05	6.56765e-05	3.18294e-05	0.00347131
	MIDNAContig53	9.5138e-06	0.0029403	0.0159813	5.64518e-05	8.98713e-07	0.000867351
	MIDNAContig64	0	3.81503e-05	2.12628e-06	2.34727e-08	0	3.03005e-08
	MIDNAContig30	1.43867e-06	0.000100731	1.29621e-05	1.87781e-07	1.5353e-06	5.75709e-07
	MIDNAContig39	0.00152803	0.00231954	0.00117234	0.000928226	0.000906352	0.000215406
	MIDNAContig21	0.00187501	0.00630305	0.000177422	0.00124295	7.48928e-08	9.09014e-07
	MIDNAContig76	1.39226e-07	0.00139397	0.000136348	9.62379e-07	9.3616e-06	6.051e-05
	MIDNAContig8	0	0.000158458	1.63764e-05	6.10289e-07	0	0
	MIDNAContig43	0.00428314	0.000368529	0.005254	0.00239858	8.98713e-07	1.96953e-06
	MIDNAContig18	0	0.000126981	7.3234e-05	2.81672e-07	2.47146e-06	4.18146e-05
	MIDNAContig49	2.73812e-06	0.00299744	2.80914e-05	0.000310848	0	0
	ZOOADNAContig11	0.00017285	0.00295229	0.00101364	0.00114845	3.96932e-06	2.118e-05
	ZOOADNAContig6	0.000766789	0.00045946	0.000669533	0.000471472	0.00375033	0.000783873
	ZOOADNAContig4	0.00132453	0.0218989	0.00135058	0.000754975	0.00706063	0.0251654
	ZOOADNAContig15	2.339e-05	4.58503e-05	0.000181347	3.481e-05	0.00209093	0.000332457
	ZOOADNAContig10	5.68508e-06	8.96473e-05	7.10872e-05	1.76749e-05	0.00137765	0.000314882
	ZOOADNAContig12	1.04188e-05	9.28673e-06	1.29008e-05	1.22762e-05	0.000842132	1.52108e-05
	ZOOADNAContig7	2.92375e-06	1.97401e-05	7.64234e-05	6.99485e-06	0.00138035	0.000162653
	ZOOADNAContig3	0	0	2.0445e-08	1.64309e-07	0.00117806	0
	ZOOADNAContig22	5.05856e-06	3.10569e-05	3.74143e-05	1.20415e-05	0.00067617	0.000237828
	SHDNAContig3	0	0	4.089e-08	9.38906e-08	0.000570159	0
	SHDNAContig27	0.00634705	0.00543516	0.000850696	0.00609817	3.19792e-05	3.34517e-05
	SHDNAContig9	0.00131794	2.45468e-05	0.00145908	0.00215327	5.91653e-06	1.26353e-05
	SHDNAContig14	0.128649	3.34369e-05	0.00338771	4.48328e-06	2.05955e-06	6.3631e-07
	SHDNAContig32	0.000102819	2.90269e-05	0.000333785	7.51125e-07	5.24249e-07	2.81794e-06
	SHDNAContig7	0.000161711	1.97868e-05	0.00130774	4.69453e-07	4.86803e-06	9.99915e-07
	BRDNAContig1	0.000761104	2.10001e-07	6.15394e-05	2.88714e-06	3.74464e-08	2.72704e-07
	BRDNAContig5	5.84287e-05	2.56668e-07	0.000135939	0.00148432	2.99571e-07	6.06009e-08
	BRDNAContig3	4.53414e-05	1.16667e-07	3.84366e-06	0.00390433	1.27318e-06	8.78714e-07
	BRDNAContig10	4.89613e-06	4.27003e-06	0.000122711	0.0150614	1.83487e-06	9.09014e-08
	BRDNAContig13	0.00186157	0.000284482	0.00589356	0.00105028	5.38105e-05	4.68445e-05
	BRDNAContig4	9.28176e-08	7.40605e-05	0.00259555	0.00211618	6.36589e-07	0.000153866
	BRDNAContig47	0.00157883	2.33335e-08	2.05268e-05	0.00203877	3.37018e-07	0
	BRDNAContig14	4.64088e-08	2.45935e-05	0.000567696	0.000777462	1.87232e-07	3.92997e-05
	BRDNAContig15	3.50386e-06	8.89006e-06	0.00247613	0.00127856	7.48928e-08	6.06009e-08
	BRDNAContig18	4.43204e-06	8.40006e-06	1.16536e-06	0.000274959	1.68509e-06	1.45442e-06
	BRDNAContig8	7.8895e-07	1.75001e-06	0.00011578	0.187859	2.23555e-05	9.09014e-07
	BRDNAContig16	8.94066e-05	4.4707e-05	0.000242887	0.000304581	6.46699e-05	0.00140767
	BRDNAContig23	1.13702e-05	3.51636e-05	0.00350568	0.00177514	2.24678e-07	1.21202e-07
	BRDNAContig33	1.23911e-05	4.43336e-06	6.86134e-05	0.000330777	0	4.75717e-06
	wMWDNAContig8	0.000106879	8.33006e-06	0.000674807	0.00155323	2.62125e-07	5.33288e-06
	wMWDNAContig20	7.73403e-05	4.38436e-05	0.00108324	0	3.74464e-08	7.95993e-05
	wMWDNAContig33	0.000205266	0.00193432	0.0016264	0.000101425	2.22806e-05	0.00165644
	wMWDNAContig1	0	6.76671e-06	0.00178489	2.34727e-08	2.99571e-07	4.33297e-06
	wMWDNAContig48	3.37624e-05	0.000451176	0.00237728	6.99485e-06	3.20916e-05	3.74817e-05
	wMWDNAContig15	1.62431e-07	6.32338e-06	0.00216155	1.12904e-05	3.37018e-07	4.84807e-07
	wMWDNAContig17	5.61546e-06	5.60004e-07	0.000721811	3.23923e-06	3.81953e-06	4.87838e-06
	wMWDNAContig22	5.19779e-06	1.26001e-05	0.00406444	0	0	5.15108e-07
	wMWDNAContig2	7.8895e-07	9.3334e-07	0.000680001	3.28617e-07	4.1191e-07	6.06009e-07
	wMWDNAContig30	6.72928e-07	4.76003e-06	0.00103047	9.62379e-07	7.48928e-08	6.96911e-07
	wMWDNAContig43	0.00027177	0.000213525	0.0215763	1.39428e-05	2.65495e-05	1.73622e-05
	wMWDNAContig38	2.7358e-05	2.45235e-05	0.00055181	2.83784e-05	4.67331e-05	4.39357e-05
	wMWDNAContig4	6.03314e-07	3.87336e-06	0.00130519	4.32601e-05	0.000993453	0.000436327
	wMWDNAContig76	1.55469e-06	2.33335e-08	0.000510818	1.40836e-07	1.49786e-07	9.09014e-08
	wMWDNAContig41	4.64088e-08	2.33335e-08	0.000706313	2.34727e-08	1.49786e-07	6.06009e-08
	wMWDNAContig58	1.04652e-05	8.96006e-06	0.000599243	9.41254e-06	2.04832e-05	1.53926e-05
	wMWDNAContig60	4.10718e-06	3.54436e-05	0.000471094	0.000161468	0	1.15142e-05
	wMWDNAContig32	4.7337e-06	9.21673e-06	0.000815755	0.00291648	3.74464e-07	2.96945e-06
	wMWDNAContig10	0	0	0.000173414	0	0	0
	wMWDNAContig93	2.78453e-05	6.79005e-06	0.000213896	9.38906e-08	1.12339e-07	1.34837e-05
	wMWDNAContig66	0	0	0.000202855	0	3.74464e-08	3.03005e-08
	wMWDNAContig54	2.32044e-07	0	0.00015761	9.38906e-08	1.49786e-07	1.46351e-05
	wMWDNAContig14	5.97745e-05	0.000409409	0.00127041	0.000719132	0	3.03005e-08
	wMWDNAContig62	4.2e-06	9.2984e-05	0.000607932	1.10322e-06	2.99571e-06	5.18138e-06
	wMWDNAContig24	0	3.03335e-07	0.000138985	4.92926e-07	5.24249e-07	1.11809e-05
RNA vertebrate viruses	rota1_Reoviridae_Vertebrates	0	2.33335e-08	0	0	3.74464e-08	0
	rota2_Reoviridae_Vertebrates	0	0	0	0	0	0
	Astro1_Astroviridae_Vertebrates	0	0	2.0445e-08	0	0	0
	Picobirna5_Picobirnaviridae_Vertebrates	4.64088e-08	0	0	0	0	0
	Picobirna1_Picobirnaviridae_Vertebrates	0	0	0	0	0	0
	picorna_Picornaviridae_Vertebrates	0	0	6.1335e-08	0	0	0
	Bredavirus_Torovirinae_Vertebrates	0	9.3334e-08	1.2267e-07	4.69453e-08	3.74464e-08	0
	RHDV_Caliciviridae_Vertebrates	0	0	1.84005e-07	1.24405e-06	0	0
	Picobirna3_wMWRNA_DN118596_len1713_complete_cds_Vertebrates	0	0	0	0	0	0
	BRRNA103141c0g1i1_len1733_21632_Picobirnaviridae_Vertebrates	0	0	0	4.69453e-08	0	0
	Picobirna7_BRRNA_DN104014_len1763_complete_cds_Vertebrates	0	0	0	0	1.12339e-07	9.09014e-08
	Picobirna2_wMWRNA_DN113800_len1401_incomplete_termini_Vertebrates	0	0	0	0	0	0
	Picobirna4_wMWRNA_DN168017_len1002_incomplete_Vertebrates	0	0	0	0	0	0
	Picobirna1_SHRNA_DN134615_len1474_incomplete_termini_Vertebrates	4.64088e-08	0	0	0	0	0
DNA vertebrate viruses	Boca1	0.0002465	0.000195721	0.000927814	5.22736e-05	4.194e-06	9.36284e-06
	Boca2_BRDNA_DN30584B_len2014_partial	2.39701e-05	3.49069e-05	0.000184046	1.03984e-05	1.12339e-07	5.15108e-07
	Papilloma1_MIDNA_DN49629_len1225_partial_E1_gene_only	9.28176e-08	3.15002e-06	1.02225e-07	6.33762e-07	1.49786e-07	3.03005e-08
	papilloma2_MIDNA_DN49629_len1335_partial_E1_gene_only	0	3.17336e-06	4.089e-08	9.38906e-08	3.74464e-08	1.51502e-07
	polyoma1_MIDNA_DN53331_len4894_complete_genome_circle	0	4.88603e-05	0	0	0	1.21202e-07
	polyoma2_ZOOBDNA_DN96405_len2249_partial_LT_protein	1.85635e-07	9.3334e-08	0	0	0	9.90825e-06
	polyoma3_BRDNA_DN11560_len3000_partial_VP2_VP1_LT_do_not_included_in_trees_unless_you_complete_the_genome	1.39226e-07	0	4.10944e-06	4.76495e-06	0	0
	circo1_SHDNA_DN18090_len899_partial_replicase_gene	6.82209e-06	0	0	0	0	0
	circo2_ZOOBDNA_DN73400_len1101_partial_replicase_gene	0	0	0	0	4.1191e-07	1.33322e-06
	circo3_MIDNA_DN51810_len1921_incomplete	0	1.06634e-05	0	0	0	0
	herpes	0.000139899	0.000109224	0.000157713	0.000142409	0.000469054	0.000193438
